# Supplementary material for: Rapid oxygen diffusion during high temperature alteration of zircon
Source: Sci Rep. 2018 Feb 26;8:3661. doi: 10.1038/s41598-018-22016-2 (PMC5827751; doi:10.1038/s41598-018-22016-2)
Supplement: Supplementary file 2 — Dataset 1 [file 41598_2018_22016_MOESM2_ESM.xlsx]

## Sheet: Data
Sample_spot	204Pb	f206c	206Pb	207Pb	208Pb	232Th	235U	Th/U	Pbppm	Thppm	Uppm	238U/206Pb	1s %	207Pb/206Pb	1s %	207Pb/235U	1s %	206Pb/238U	1s %	Rho	207Pb/206Pb	2s abs	206Pb/238U	2s abs	207Pb/235U	2s abs	Discordance %	Comment	δ18O	2se	176Lu/177Hf	2se	176Hf/177Hf	2se	εHf(T)	176Hf/177Hfi	P	Ca	Ti	Nb	La	Ce	Pr	Nd	Sm	Eu	Gd	Dy	Er
NDV-2_01	16.7266	0.0652409	352374	63805.6	1233.88	7093.27	7162.12	0.0125928	150.056	3.69433	293.367	1.98019	1.05512	0.180019	0.69605	12.529	1.26403	0.505003	1.05512	0.834729	2653.04	11.5434	2635.26	45.4855	2644.91	23.498	0.670213		10.5132	0.142446	8.18e-06	6e-07	0.280728	1.6e-05	-12.3957	0.280728	254.694	186	9.22271	0.352816	0.0635294	1.65313	0.268235	14.1962	50.6897	1.83258	53.5328	45.6067	16.2433
NDV-2_02	91.6762	0.172941	668216	163793	25851.9	164914	11105.9	0.18881	308.393	85.8908	454.907	1.61248	0.970389	0.242129	0.667127	20.6947	1.17759	0.620165	0.970389	0.824048	3134.02	10.605	3110.57	47.7127	3124.4	22.5593	0.747989		11.3456	0.132794	0.000309	4.6e-05	0.280756	1.4e-05	-0.699516	0.280737	116.399	254	20.7511	0.260777	0.0658824	2.67218	0.125882	3.45769	7.24138	0.284366	9.19125	5.21018	1.75173
NDV-2_03	4.04749	0.0238653	214057	52526	11939.9	64592.5	3487.16	0.235521	100.126	33.6412	142.838	1.60214	1.21202	0.241133	0.735093	20.7425	1.41752	0.624165	1.21202	0.85503	3127.46	11.6917	3126.47	59.774	3126.64	27.0977	0.0317131		11.6178	0.0894593	4.26e-05	9e-06	0.280763	1.6e-05	-0.0327743	0.28076	84.0144	168	17.8166	0.378382	0.0717647	5.98977	0.344706	9.83895	12.931	0.789907	13.7869	6.66451	1.16251
NDV-2_04	2.02713	0.0041659	596263	159244	39133.6	209503	9421.19	0.28275	285.666	109.114	385.901	1.52867	1.0748	0.264823	0.682382	23.8752	1.27312	0.654162	1.0748	0.844224	3275.63	10.726	3244.44	54.5688	3263.31	24.5164	0.952004		9.253	0.200793	0.000985	5.8e-05	0.280755	1.4e-05	1.07827	0.280693	242.017	128	17.1878	2.77139	0.635294	9.96407	0.8	5.62225	6.37931	1.52715	19.2519	96.8613	164.822
NDV-2_05	-7.51613	-0.028869	332557	80265.1	31791.8	160704	5601.66	0.364778	159.835	83.6981	229.449	1.63887	1.10189	0.231916	0.811347	19.5026	1.36837	0.610176	1.10189	0.805256	3065.32	12.9707	3070.71	53.612	3067.02	26.0949	-0.17583		11.2144	0.178398	0.000628	5.4e-05	0.280748	1.3e-05	-3.2684	0.280711	67.9952	169	16.0349	0.352816	0.0894118	4.50648	0.204706	5.66442	6.44828	0.589797	8.64474	8.89543	4.5545
NDV-2_06	74.7936	0.163347	576661	141080	15103.6	78988	9317.15	0.107795	263.451	41.1387	381.639	1.57487	1.0793	0.24283	0.770982	21.2502	1.32639	0.634972	1.0793	0.813715	3138.61	12.2514	3169.22	53.8172	3150.07	25.4048	-0.975257		10.8977	0.138801	0.000149	3.3e-05	0.280753	1.4e-05	-0.353818	0.280744	57.623	296	21.1703	0.342589	0.110588	1.87959	0.0858824	1.91157	4.81034	0.163247	5.98673	3.2899	2.99387
NDV-2_07	-7.09755	-0.0395851	225997	55486.4	1837.65	9176.47	3749.5	0.0311187	101.851	4.77931	153.583	1.59922	1.18386	0.242184	0.731359	20.871	1.39155	0.625304	1.18386	0.850749	3134.38	11.6257	3130.99	58.4566	3132.62	26.6151	0.108055		11.1994	0.147778	1.079e-05	7.5e-07	0.280746	1.7e-05	-0.405995	0.280745	100.264	300	21.3799	0.439741	0.0129412	2.57028	0.230588	6.88726	9.27586	0.50554	16.3952	13.5549	4.76153
NDV-2_08	-26.2125	-0.130896	252314	61796.6	49753.3	245161	4218.52	0.738941	130.806	127.685	172.795	1.61575	1.17053	0.242487	0.73668	20.6833	1.38306	0.618907	1.17053	0.846338	3136.37	11.7084	3105.57	57.4379	3123.87	26.444	0.982031		11.6493	0.189066	1.549e-06	8.1e-08	0.28074	1.7e-05	-0.552603	0.28074	55.3181	302	22.5328	0.598252	0.141176	19.4752	0.131765	2.53001	9.65517	0.315963	13.4143	9.46021	4.3634
NDV-2_09	56.3052	0.232959	310852	71010.1	3529.8	18659.8	5325.92	0.0445482	138.545	9.71841	218.155	1.66498	1.0743	0.226715	0.78294	18.7663	1.32933	0.600609	1.0743	0.808152	3029	12.5547	3032.29	51.7648	3029.88	25.3117	-0.108621		10.8593	0.160327	2.504e-06	9.5e-08	0.280725	1.6e-05	-3.63325	0.280725	102.569	194	45.6943	0.598252	0.282353	3.15906	0.182353	4.68053	10.6897	0.674054	11.9238	12.9901	8.18537
NDV-2_11	67.474	0.580543	155032	31354.9	808.479	4628.16	2920.39	0.0201505	67.2951	2.41045	119.622	1.83744	1.18694	0.200261	0.860405	15.0207	1.46599	0.544237	1.18694	0.809652	2828.33	14.0399	2801.16	53.7083	2816.55	27.5358	0.960571		10.6529	0.199171	0.000633	1.5e-05	0.28074	1.7e-05	-9.0565	0.280706	142.905	240	8.27948	0.0306796	-0.02	0.996407	0.0329412	1.96779	7.41379	0.273834	11.0543	13.6961	6.13106
NDV-2_12	177.267	0.655495	363750	71717.1	68660	376712	7200.33	0.665236	181.229	196.2	294.933	1.92398	1.02341	0.194483	0.653255	13.9312	1.21413	0.519757	1.02341	0.842916	2780.44	10.706	2698.15	44.9683	2745.04	22.748	2.95978		10.5716	0.109937	1.056e-05	2e-07	0.280769	1.3e-05	-7.94827	0.280768	341.128	280	13.9389	1.64136	0.0588235	33.2891	0.104706	2.71274	12.069	2.60143	33.6598	168.025	283.462
NDV-2_13	187.014	0.478846	489486	122871	57622.8	275477	8266.02	0.423749	240.852	143.475	338.584	1.60151	1.07456	0.24664	0.660012	21.2246	1.26107	0.624411	1.07456	0.852103	3163.33	10.467	3127.45	53.0354	3148.91	24.1672	1.13435				0.000855	2.1e-05	0.280743	1.7e-05	-1.65836	0.280691	95.6543	244	30.6026	0.608479	0.0447059	4.4159	0.270588	7.02782	10.1724	1.12693	10.0607	6.39623	3.26459
NDV-2_14	22.1532	0.0545137	511494	126930	93040.3	454670	8440.72	0.684913	262.955	236.802	345.74	1.61522	1.11181	0.243297	0.80318	20.7592	1.37157	0.61911	1.11181	0.810607	3141.66	12.7598	3106.38	54.5794	3127.42	26.2316	1.12319				9.16e-06	3.2e-07	0.280771	2.3e-05	0.660835	0.28077
NDV-2_15	44.4172	0.404546	144911	30389.3	346.675	1270.89	2728.28	0.00592294	63.1433	0.661907	111.753	1.84415	1.30338	0.207751	0.785965	15.5257	1.52202	0.542254	1.30338	0.856349	2888.08	12.7572	2792.88	58.8143	2848.07	28.6308	3.29634				5.58e-06	1.3e-07	0.280738	1.9e-05	-6.50633	0.280738	73.7575	460	8.17467	0.511327	0.0823529	3.27229	0.0576471	2.34729	4.67241	0.191684	7.70078	10.025	2.67537
NDV-2_16	93.3247	1.1486	105234	23670.9	9680.41	51428.1	1871.56	0.349394	49.8201	26.7849	76.6609	1.73818	1.22527	0.221483	0.783046	17.561	1.45412	0.575313	1.22527	0.842624	2991.5	12.5964	2929.6	57.4358	2966	27.5613	2.06939				1.51e-05	2.6e-06	0.280747	1.3e-05	-3.7628	0.280746
NDV-2_17	113.135	0.27737	516212	124638	34212.2	160287	8424.8	0.241912	242.679	83.4808	345.088	1.57556	1.0166	0.239021	0.714714	20.9078	1.2427	0.634695	1.0166	0.818061	3113.47	11.3806	3168.13	50.6897	3134.33	23.8031	-1.75578				3.24e-06	1.6e-07	0.28074	2.4e-05	-1.09954	0.28074	67.9952	130	4.61135	0.240324	0.129412	1.69842	0.0517647	1.57423	1.2931	0.127438	2.64559	2.92278	1.06696
NDV-2_18	70.273	0.51973	172134	40650.5	2586.66	12150.4	3002.05	0.0514626	77.4238	6.3282	122.967	1.71427	1.14591	0.234466	0.763059	18.8498	1.37672	0.583339	1.14591	0.832345	3082.79	12.1811	2962.36	54.2024	3034.16	26.2084	3.90648				0.00027	5.9e-05	0.280799	2e-05	-0.289352	0.280783	117.551	90	10.8996	0.700518	-0.00588235	0.781274	0.135294	3.71069	14.3103	0.589797	19.3761	30.9222	23.728
NDV-2_19	142.431	0.187463	967204	229688	8769.01	37461.3	16167.7	0.0294614	433.424	19.5107	662.245	1.6143	0.954957	0.234511	0.680297	20.021	1.1725	0.619464	0.954957	0.814465	3083.1	10.8597	3107.79	46.9241	3092.37	22.4284	-0.800888				3.23e-06	1.8e-07	0.280741	1.6e-05	-1.78388	0.280741	147.285	215	27.4585	0.363042	0.243529	4.48383	0.334118	6.38126	9.7069	1.7062	11.7996	22.3092	16.8803
NDV-2_20	89.9145	0.218091	522399	124796	14490.9	76978.7	8916.29	0.109776	237.87	40.0922	365.22	1.67025	1.23303	0.238092	0.689105	19.6458	1.41253	0.598712	1.23303	0.872926	3107.26	10.9784	3024.65	59.2615	3074.08	26.9353	2.65868				3.43e-05	3.8e-06	0.280783	1.8e-05	0.218614	0.280781
NDV-2_21	126.581	1.23265	129955	31099.5	2773.38	10707.5	2125.54	0.0640529	58.8948	5.57672	87.0643	1.61348	1.18022	0.239067	0.798917	20.4202	1.4252	0.619777	1.18022	0.828111	3113.77	12.721	3109.03	57.9614	3111.47	27.2231	0.152164				0.000829	2.6e-05	0.280736	1.4e-05	-2.99816	0.280686
NDV-2_22	114.156	0.490572	301782	67537.7	33835.1	305823	6219.87	0.625184	144.931	159.279	254.772	1.96958	1.7395	0.220512	0.724723	15.4299	1.88443	0.507722	1.7395	0.92309	2984.43	11.6652	2646.9	75.0836	2842.16	35.3178	11.3099				1.25e-05	1.2e-06	0.28075	1.8e-05	-3.81784	0.280749
NDV-2_23	38.1084	0.192902	250080	60826.8	36676.8	176184	4229.13	0.529706	124.953	91.7605	173.229	1.63107	1.19168	0.238833	0.738418	20.1803	1.40191	0.613093	1.19168	0.850037	3112.21	11.7592	3082.38	58.1319	3100.04	26.7694	0.958629				0.000677	4.8e-05	0.28079	1.3e-05	-0.786489	0.280749	95.6543	210	22.4279	0.25055	0.117647	3.19303	0.176471	4.58214	8.44828	0.305431	9.06704	10.3074	14.3324
NDV-2_24	85.5494	0.428568	254908	60106.7	5343.62	16771.1	4486.53	0.0475302	115.166	8.73474	183.773	1.70971	1.2234	0.232124	0.897186	18.7113	1.51712	0.584895	1.2234	0.806397	3066.75	14.3413	2968.69	57.9484	3027.05	28.8329	3.19741				1.409e-05	8.3e-07	0.280762	1.9e-05	-1.44618	0.280761	88.7395	177	10.1659	0.419288	0.0294118	1.40403	0.04	1.3634	4.43103	0.242238	6.70713	5.19606	1.48101
NDV-2_25	-15.3061	-0.0631459	306109	74955.5	2442.34	9636.31	5091.56	0.0240646	137.867	5.0188	208.555	1.61522	1.13297	0.240695	0.709961	20.5373	1.33703	0.619112	1.13297	0.847373	3124.57	11.2946	3106.38	55.6138	3117.01	25.5667	0.582135				4.24e-06	2.6e-07	0.280732	1.6e-05	-1.12318	0.280732	61.0804	193	17.2926	0.572686	0.132941	2.26456	0.190588	2.92357	8.96552	0.631925	12.7932	10.7028	6.54511
NDV-2_26	111.988	0.791219	179016	43613.8	10613.8	37619.4	3005.35	0.159161	83.849	19.593	123.102	1.64381	1.20466	0.239507	0.759926	20.0804	1.42432	0.608342	1.20466	0.845777	3116.7	12.0973	3063.36	58.4803	3095.23	27.1853	1.71123				3.88e-05	9.2e-07	0.280757	1.6e-05	-0.493474	0.280755	72.605	302	10.5852	0.685178	0.0705882	3.27229	0.122353	3.89341	5.39655	0.20011	7.82498	10.4486	5.55777
NDV-2_27	123.116	0.322842	486835	114015	2101.46	4420.89	8009.06	0.00701855	216.756	2.3025	328.059	1.61442	1.05946	0.232344	0.712058	19.8344	1.27651	0.619416	1.05946	0.829965	3068.26	11.3807	3107.6	52.036	3083.32	24.3836	-1.28191				8.92e-06	4.2e-07	0.280775	1.6e-05	-0.93647	0.280774
NDV-2_28	114.21	0.391537	367074	90613.9	26326.3	125299	6244.6	0.255131	173.999	65.2585	255.785	1.65442	1.19439	0.243454	0.834457	20.2805	1.45701	0.604442	1.19439	0.819752	3142.69	13.2556	3047.71	57.7534	3104.83	27.8136	3.02224				1.8e-05	9.3e-06	0.280759	1.5e-05	0.238718	0.280758
NDV-2_29	76.3407	1.49585	69178.2	13259.6	16561.4	95857.1	1305.4	0.933682	35.5893	49.9245	53.4705	1.83737	1.45341	0.189224	0.829915	14.1934	1.67367	0.544256	1.45341	0.868399	2735.43	13.6576	2801.24	65.7062	2762.71	31.265	-2.40585				0.0002014	1.3e-06	0.281109	1.7e-05	2.73547	0.281098	97.9592	110	6.91703	0.700518	-0.0176471	12.908	0.0235294	0.491947	0.655172	0.0768843	4.11122	30.4986	57.9664
NDV-2_30	125.221	0.903775	185722	37127.3	4208.24	18542.9	3501.08	0.0673435	81.6252	9.65757	143.407	1.83349	1.29106	0.196858	0.693821	14.7972	1.46568	0.545408	1.29106	0.88086	2800.32	11.3503	2806.05	58.4792	2802.29	27.5045	-0.204405				9.7e-06	1.4e-06	0.280743	1.1e-05	-8.40416	0.280742
NDV-2_31	157.11	0.233298	832025	218866	35761.8	169003	13441.6	0.159867	390.642	88.0202	550.583	1.59257	1.16689	0.258097	0.742402	22.3353	1.38304	0.627918	1.16689	0.843716	3235.13	11.7065	3141.35	57.77	3198.42	26.533	2.89874				0.000621	2.4e-05	0.280728	1.3e-05	-0.0103018	0.280689
NDV-2_32	87.6898	0.135886	811956	202842	11102.7	54615	13435	0.0516885	368.802	28.4447	550.31	1.59851	1.06112	0.243571	0.74923	20.9999	1.29897	0.625584	1.06112	0.816893	3143.45	11.901	3132.1	52.4349	3138.59	24.8728	0.36121
NDV-2_33	49.4357	0.329534	189613	46496.6	60836.2	303457	3181.49	1.21279	106.749	158.047	130.317	1.62574	1.1506	0.240029	0.815204	20.3479	1.41012	0.615105	1.1506	0.815959	3120.16	12.9736	3090.41	56.2504	3108.04	26.9344	0.953439										73.7575	370	19.7031	0.301683	0.102353	2.53631	0.247059	3.24685	4.87931	0.747778	5.06761	6.19856	4.18823
NDV-2_34	41.9461	0.190263	276627	69315.9	19680.4	96465.2	4611.49	0.26598	131.438	50.2412	188.891	1.62679	1.18647	0.24574	0.744938	20.8186	1.40095	0.614709	1.18647	0.846908	3157.53	11.8194	3088.83	57.9732	3130.19	26.7895	2.17575										74.91	214	35.9476	0.869256	0.729412	5.98977	0.870588	7.7306	7.93103	1.12693	9.31546	19.6264	18.9506
NDV-2_35	57.8333	0.285485	258877	61193.7	2811.12	15446.7	4459.37	0.0440435	116.073	8.04499	182.66	1.68379	1.26278	0.231572	0.734046	18.9541	1.46063	0.593897	1.26278	0.864546	3062.94	11.7373	3005.2	60.3798	3039.48	27.7916	1.88505
NDV-2_36	79.4522	0.578152	175623	41563.8	4478.94	21640.6	3256.44	0.0844979	79.6868	11.2709	133.387	1.78003	1.37397	0.23154	0.818612	17.9269	1.59935	0.561787	1.37397	0.859081	3062.72	13.0897	2874.01	63.4072	2985.82	30.3062	6.16157										97.9592	303	8.06987	0.332362	0.141176	5.54818	0.22	3.9918	8.27586	0.45288	7.48963	6.21268	3.66271
NDV-2_37	12.3918	0.102471	159798	33866	10414	58214.6	2979.78	0.248409	73.3642	30.3195	122.055	1.80869	1.24866	0.206897	0.846274	15.765	1.50842	0.552887	1.24866	0.827792	2881.39	13.7442	2837.17	57.0642	2862.67	28.4042	1.5348
NDV-2_38	-24.9068	-0.144291	232347	45820.3	67639.9	400834	4504.87	1.13136	124.314	208.763	184.524	1.89061	1.11639	0.193989	0.712159	14.141	1.3242	0.528929	1.11639	0.843069	2776.28	11.6758	2736.94	49.6023	2759.21	24.8097	1.41715										291.573	300	4.71616	2.32654	0.0235294	50.613	0.352941	5.14436	9.31034	2.98058	33.7841	179.32	339.199
NDV-2_39	48.901	0.735949	83903.3	20709.3	17172.6	93908.1	1573.83	0.758691	43.7807	48.9094	64.4655	1.80093	1.27325	0.240778	0.885275	18.4257	1.55076	0.555267	1.27325	0.821045	3125.12	14.083	2847.04	58.3434	3012.23	29.4403	8.89814
NDV-2_40	153.014	0.271258	700234	180966	35212.3	168596	11201.5	0.191377	329.442	87.8084	458.824	1.55116	1.21116	0.254289	0.831767	22.5932	1.46927	0.644679	1.21116	0.824331	3211.67	13.1399	3207.38	60.92	3209.58	28.1781	0.133515
NDV-2_41	-18.2235	-0.047188	488600	117222	2124.02	10080.7	8157.77	0.0157122	218.551	5.25023	334.15	1.60692	1.10635	0.239267	0.73746	20.5209	1.32961	0.62231	1.10635	0.832087	3115.1	11.7412	3119.11	54.485	3116.23	25.4256	-0.128544										168.259	230	13.9389	0.194304	-0.105882	1.6871	0.354118	22.6296	25	0.579265	22.9781	21.7444	7.48467
NDV-2_42	54.8433	0.0619235	1112186	275122	202870	1464275	19536.4	0.95301	571.654	762.626	800.229	1.70675	1.0815	0.245104	0.705569	19.7919	1.29131	0.58591	1.0815	0.837526	3153.41	11.1985	2972.82	51.3097	3081.24	24.6603	5.72694
NDV-2_44	25.907	0.119682	292592	56481.4	13413.9	78868.1	5661	0.177144	130.311	41.0762	231.88	1.8793	1.07481	0.191136	0.743953	14.0169	1.30716	0.532114	1.07481	0.822244	2751.96	12.2242	2750.35	47.9486	2750.85	24.4802	0.0582291										123.313	360	17.1878	0.409061	0.447059	4.77823	0.752941	6.05798	6.2069	0.716182	9.43966	28.663	21.4985
NDV-2_45	14.2626	0.0163574	1097004	269247	22361	107688	17700.9	0.0773556	499.193	56.0864	725.047	1.58861	1.05619	0.243629	0.677748	21.1357	1.25494	0.629481	1.05619	0.841624	3143.83	10.7653	3147.53	52.3911	3144.84	24.0466	-0.117757
NDV-2_46	8.69867	0.0390198	288025	64972.2	16744.8	82169.1	5114.38	0.204284	132.919	42.7955	209.49	1.73009	1.1791	0.223307	0.740593	17.7885	1.39239	0.578005	1.1791	0.846817	3004.69	11.9001	2940.6	55.4439	2978.37	26.4244	2.1327
NDV-2_48	45.1672	0.164375	351156	83067.1	24704.9	118676	6122.96	0.246445	164.98	61.809	250.802	1.67639	1.18396	0.23155	0.815421	19.0361	1.43759	0.596521	1.18396	0.823572	3062.8	13.0386	3015.81	56.7836	3043.65	27.365	1.53415										103.721	278	7.86026	0.357929	0.152941	2.88732	0.0294118	1.13851	3	0.161141	5.21665	11.2958	6.52918
NDV-2_10	378.029	0.875907	539859	134885	126823	676476	9584.02	0.897478	288.156	352.323	392.571	1.7374	1.0214	0.248187	0.667232	19.6873	1.22003	0.575574	1.0214	0.837198	3173.24	10.5731	2930.67	47.9284	3076.12	23.3087	7.64429	high cm Pb	10.6115	0.102731
NDV-2_43	235.54	0.288929	1028504	251642	54835.7	454246	19511.8	0.296014	479.914	236.581	799.223	1.81118	1.19102	0.241452	0.686042	18.3728	1.37448	0.552127	1.19102	0.866528	3129.57	10.9097	2834.01	54.3935	3009.46	26.1325	9.44385	high cm Pb
NDV-2_47	406.35	0.933765	550437	133464	34868.7	112224	11177.6	0.127659	258.391	58.4485	457.847	1.95359	1.28228	0.23946	0.741858	16.893	1.48141	0.511879	1.28228	0.865577	3116.38	11.81	2664.64	55.7316	2928.78	28.0127	14.4957	high cm Pb
TNL-1-1_01	70.3386	0.466633	223785	30104.2	41188.8	373076	7807.7	0.607566	106.078	194.306	319.811	3.39124	1.15966	0.13397	0.724748	5.44448	1.36751	0.294877	1.15966	0.848012	2150.65	12.6562	1665.86	33.9585	1891.89	23.1947	22.5419		9.2034	0.174329	1.033e-05	1.1e-07	0.28088	1.6e-05	-18.7126	0.28088	50.3922	105	12.1489	0.447667	0.0736364	4.90724	0.0981818	1.94933	5.14127	0.334758	5.93718	9.67758	5.64612
TNL-1-1_02	-6.61378	-0.0155093	604995	97568	17468.1	119781	14353	0.106112	258.844	62.3845	587.911	2.30227	1.14656	0.160009	0.739802	9.57841	1.36452	0.434353	1.14656	0.840268	2455.76	12.5084	2325.31	44.6096	2395.1	24.7856	5.31184		9.33705	0.148291	5.14e-05	2.5e-06	0.280805	1.5e-05	-14.3466	0.280803	62.2825	186	13.5782	0.463467	0.12	5.39053	0.131818	2.25121	6.6482	0.126344	8.87166	11.7571	5.08946
TNL-1-1_03	44.7391	0.814497	89356.9	8291.81	17410.5	285547	5588.79	0.649649	41.3627	148.719	228.922	5.97099	1.20029	0.0906238	0.83126	2.09171	1.46003	0.167476	1.20029	0.8221	1438.71	15.847	998.192	22.1613	1146.09	19.8642	30.619		8.97549	0.179554	2.62e-05	3.9e-06	0.280695	1.6e-05	-41.6674	0.280694
TNL-1-1_04	63.7801	0.276105	326578	53114.4	40819.5	281158	7733.6	0.462261	151.17	146.433	316.776	2.31156	1.16198	0.162142	0.758275	9.66708	1.38751	0.432608	1.16198	0.837458	2478.12	12.7919	2317.46	45.0811	2403.58	25.2197	6.48302		9.24379	0.199162	1.567e-05	9.3e-07	0.2807	1.6e-05	-17.4988	0.280699	63.4149	197	12.268	0.2528	0.0736364	4.79571	0.156364	2.97574	3.44598	0.15982	5.66421	9.35766	4.93042
TNL-1-1_05	57.0644	0.4971	163538	26199.8	21490.5	193782	5070.46	0.485944	75.9345	100.926	207.691	3.00556	1.12213	0.157503	0.856787	7.22219	1.41183	0.332717	1.12213	0.794807	2429.02	14.5257	1851.54	36.0178	2139.25	24.8767	23.7744		9.24928	0.184005	4.91e-05	6.5e-06	0.28068	1.6e-05	-19.411	0.280678	61.8295	239	15.2457	0.531933	0.0690909	3.98713	0.146364	1.92345	4.54294	0.140382	6.55138	10.0775	4.50895
TNL-1-1_06	28.7903	0.097617	417477	67019.9	37481.2	288010	11134.2	0.328902	187.646	150.002	456.069	2.59422	1.07227	0.161388	0.724092	8.57372	1.29386	0.385472	1.07227	0.828737	2470.25	12.2249	2101.8	38.349	2293.77	23.2622	14.9157		9.30863	0.150405	1.686e-05	2.4e-07	0.280953	1.8e-05	-8.68722	0.280952	66.2459	129	18.938	0.289667	0.127273	5.93887	0.192727	2.54447	4.29917	0.128504	4.98178	8.31792	4.62028
TNL-1-1_07	-18.4377	-0.102023	255866	41462.2	34859.4	235923	6046.69	0.496102	119.418	122.874	247.678	2.32731	1.21204	0.161255	0.773121	9.54914	1.43762	0.429681	1.21204	0.843086	2468.86	13.0545	2304.28	46.7945	2392.29	26.0892	6.66607		9.2019	0.171841	5.85e-06	1e-07	0.280681	2e-05	-18.3742	0.280681	48.5237	139	12.268	0.463467	0.147273	2.69526	0.119091	1.88895	4.23269	0.130664	5.59597	5.83854	1.80517
TNL-1-1_08	51.6147	0.389501	197007	26574.1	12219	150800	8344.54	0.229784	84.7681	78.5401	341.8	4.08428	1.62788	0.133221	1.14839	4.49535	1.99218	0.244841	1.62788	0.817134	2140.85	20.0761	1411.82	41.1485	1730.11	32.5667	34.0535		9.17896	0.190306	2.95e-05	1.1e-06	0.280964	3.2e-05	-15.9828	0.280963
TNL-1-1_09	41.3172	0.211917	266556	49707.1	9598.45	72973.7	7470.73	0.1242	117.144	38.0063	306.008	2.71965	1.95426	0.183491	1.15562	9.29838	2.27037	0.367694	1.95426	0.860767	2684.68	19.1077	2018.54	67.384	2367.86	40.7982	24.8126		9.42083	0.169614	1.337e-05	2.1e-07	0.280717	1.5e-05	-12.0542	0.280716	62.2825	193	16.794	0.4266	0.0990909	4.02431	0.0681818	1.25067	2.63712	0.105827	3.924	6.87828	4.34195
TNL-1-1_10	107.571	0.332096	452029	77870.1	16303.3	105652	9941.03	0.135134	196.355	55.0259	407.194	2.13325	1.10512	0.170221	0.789157	10.9971	1.35796	0.468768	1.10512	0.813808	2559.82	13.2056	2478.16	45.3142	2522.89	24.9688	3.19025		9.32658	0.165944	9.761e-06	7.8e-08	0.280896	1.5e-05	-8.60699	0.280896	65.1135	174	18.3424	0.479267	0.126364	6.49651	0.24	3.40701	3.76731	0.0734308	5.32299	10.8773	4.5328
TNL-1-1_11	12.3889	0.0386306	415290	93250.1	4377.85	23790.5	7708.9	0.03924	184.389	12.3906	315.764	1.79541	1.18301	0.221613	0.786928	17.0113	1.42084	0.556975	1.18301	0.832618	2992.45	12.6578	2854.12	54.3326	2935.47	26.8926	4.62268		9.21637	0.182558	5.849e-06	9.8e-08	0.280668	1.8e-05	-6.5344	0.280668	47.6178	363	17.3896	0.3318	0.123636	4.48901	0.0736364	2.07008	3.92244	0.107987	5.73245	7.5981	3.12525
TNL-1-1_12	-5.82746	-0.020248	412745	64944.5	1476.32	10203.5	9953.33	0.0130346	172.256	5.3142	407.698	2.32966	1.16901	0.15354	0.753272	9.08312	1.39069	0.429247	1.16901	0.840601	2385.73	12.8276	2302.32	45.1073	2346.41	25.1272	3.49629		9.00641	0.157347	9.19e-06	2.4e-07	0.280931	2.7e-05	-11.4302	0.280931	60.414	295	15.0074	0.273867	0.101818	5.84593	0.186364	2.46685	3.84488	0.221372	6.48313	9.5976	4.8827
TNL-1-1_13	53.1498	0.211915	362697	54896.1	16077.5	115023	9877.07	0.148073	155.901	59.9067	404.574	2.61301	1.24792	0.148664	0.859842	7.84099	1.51547	0.382701	1.24792	0.823458	2330.62	14.7266	2088.89	44.3783	2212.92	26.9342	10.3719				2.04e-05	2e-06	0.280837	1.3e-05	-16.0745	0.280836	79.2687	175	13.34	0.6794	0.0909091	5.20465	0.143636	1.99245	3.47922	1.52261	6.21016	14.1565	9.94036
TNL-1-1_14	45.8	0.336774	209127	24673.6	16339.1	231982	11410.5	0.258505	89.923	120.821	467.385	5.20966	2.17858	0.115887	0.865546	3.06572	2.34423	0.191951	2.17858	0.92934	1893.72	15.5691	1131.94	45.075	1424.17	35.2767	40.2268
TNL-1-1_15	40.5988	0.206121	302793	35419.1	9990.49	111467	14049.8	0.100877	125.176	58.0542	575.495	4.51664	1.06099	0.116031	0.750262	3.5405	1.29946	0.221404	1.06099	0.816487	1895.95	13.4918	1289.29	24.7487	1536.31	20.3714	31.9977
TNL-1-1_16	129.036	0.370878	502425	76178.6	8680.27	116481	27720.3	0.053429	211.123	60.6659	1135.45	5.36989	1.3867	0.149484	0.864548	3.83649	1.63413	0.186224	1.3867	0.848586	2340.03	14.7926	1100.89	28.0063	1600.44	25.9885	52.9542				0.001004	2.3e-05	0.280758	2.5e-05	-20.2281	0.280713
TNL-1-1_17	-51.7551	-0.367268	189841	37747.5	31325.6	191250	3804.24	0.639222	93.0772	99.607	155.825	1.93219	1.16615	0.193416	0.817497	13.7959	1.42415	0.517548	1.16615	0.818839	2771.43	13.4087	2688.77	51.0727	2735.8	26.6146	2.98258				5.47e-06	1.4e-07	0.280663	2.7e-05	-11.923	0.280663
TNL-1-1_18	4.05258	0.0172642	339942	51464.3	2958.01	27381.3	11397.3	0.0305472	141.77	14.2608	466.844	3.22454	1.10235	0.147847	0.79767	6.31903	1.36068	0.310122	1.10235	0.810147	2321.17	13.6754	1741.31	33.5551	2021.1	23.5809	24.9814				1.4366e-05	7.6e-08	0.280973	1.3e-05	-11.4501	0.280972
TNL-1-1_19	21.005	0.168466	171171	31275.1	22011.8	158410	3920.41	0.513773	80.6905	82.5035	160.584	2.20769	1.42213	0.180769	1.00387	11.2848	1.74074	0.452963	1.42213	0.816965	2659.94	16.6374	2408.41	56.9083	2546.95	31.9644	9.45619				3.7e-06	2.4e-07	0.280682	1.6e-05	-13.8624	0.280682
TNL-1-1_20	30.2718	0.0671378	591132	128336	21845.8	129720	11694.7	0.141038	266.495	67.5608	479.027	1.96564	1.20993	0.212558	0.911422	14.9032	1.5148	0.50874	1.20993	0.798738	2925.15	14.7456	2651.25	52.3869	2809.08	28.426	9.36369										71.3984	271	13.34	0.589867	0.15	0.985165	0.159091	0.836658	2.61496	0.24297	10.2365	19.2752	6.42545
TNL-1-1_21	29.3007	0.0842988	487519	81910	13033.6	83680.4	10760.6	0.0988797	209.39	43.5826	440.764	2.17296	1.09136	0.167039	0.791714	10.5943	1.34829	0.460203	1.09136	0.809443	2528.19	13.2896	2440.45	44.194	2488.21	24.7158	3.47041				7.969e-06	9e-08	0.280991	1.8e-05	-5.96546	0.280991
TNL-1-1_22	4.4219	0.0194685	305965	59147	30192.9	214144	6871.82	0.396235	142.108	111.531	281.476	2.20007	1.32081	0.193457	0.871756	12.1186	1.58256	0.45453	1.32081	0.834603	2771.77	14.2982	2415.36	52.9958	2613.63	29.2625	12.8586				0.000296	5.3e-05	0.280676	1.4e-05	-12.0023	0.28066	60.5839	172	10.7196	0.179067	1.17273	8.27167	0.972727	8.02156	9.19668	1.96535	11.0554	17.1957	8.3499
TNL-1-1_23	-12.8378	-0.0571295	301336	60004.4	33217.6	210194	6275.06	0.425912	141.84	109.473	257.033	2.02766	1.41297	0.196582	0.823952	13.3615	1.63566	0.493179	1.41297	0.863854	2798.03	13.4819	2584.41	59.8901	2705.54	30.4426	7.63437				0.000475	6.2e-05	0.280732	1.4e-05	-9.73923	0.280706
TNL-1-1_24	-33.3817	-0.134922	358217	53205.9	19185	163156	10281.1	0.201782	154.8	84.9754	421.124	2.8317	1.09338	0.147975	0.744081	7.20191	1.32255	0.353145	1.09338	0.826722	2322.66	12.7546	1949.6	36.6853	2136.74	23.3136	16.0618				7.05e-06	1.3e-07	0.280939	2.1e-05	-12.6125	0.280939	55.941	199	11.6725	0.405533	0.158182	4.36819	0.141818	2.34609	3.81163	0.496738	4.77705	7.67808	5.00994
TNL-1-1_25	4.41203	0.0156146	395807	67296.7	29892.6	199249	9011.16	0.281148	177.228	103.773	369.106	2.22078	1.1947	0.167846	0.787229	10.4162	1.43074	0.450292	1.1947	0.835017	2536.27	13.2038	2396.55	47.6473	2472.49	26.1698	5.50904				9.9e-06	1e-07	0.280709	1.6e-05	-15.8097	0.280709
TNL-1-1_26	25.1929	0.124276	277785	51012.2	29096.8	187483	6005.35	0.396957	128.66	97.6455	245.985	2.11292	1.17062	0.181979	0.780843	11.8698	1.40715	0.473278	1.17062	0.831909	2670.99	12.9276	2497.92	48.3022	2594.18	26.0192	6.4794				7.35e-06	1.1e-07	0.280761	1.5e-05	-10.7991	0.280761	52.4306	238	15.2457	0.589867	0.0654545	3.2622	0.0736364	1.98383	4.33241	0.119865	9.89531	10.6373	5.14513
TNL-1-1_27	-21.9389	-0.108328	271309	53445	37366.4	229700	5687.03	0.513563	130.179	119.633	232.946	2.02687	1.29974	0.197265	1.08015	13.4131	1.68998	0.493372	1.29974	0.769085	2803.7	17.6648	2585.25	55.1255	2709.18	31.4464	7.79159				5.788e-06	9.3e-08	0.280713	1.5e-05	-9.38489	0.280713	57.8095	235	16.3176	0.4266	0.123636	3.69902	0.0981818	2.45822	3.51247	0.129584	6.07367	9.11772	4.17495
TNL-1-1_28	-5.9693	-0.0335613	281607	29547.5	757.605	12458.9	14984.9	0.0105717	112.129	6.48885	613.797	5.16426	1.82335	0.102231	1.77169	2.72823	2.54234	0.193639	1.82335	0.717193	1665.02	32.7825	1141.06	38.0238	1336.18	37.0949	31.4689				5.07e-05	1.7e-06	0.281753	3.2e-05	1.03005	0.281751
TNL-1-1_29	26.0067	0.150387	267837	30681.3	11251.5	66591.6	13535.2	0.0625569	111.36	34.6823	554.413	4.85963	1.44692	0.112421	1.22261	3.18823	1.8943	0.205777	1.44692	0.763832	1838.91	22.1376	1206.28	31.758	1454.31	28.8694	34.4025
TNL-1-1_30	-8.89906	-0.0489798	241419	49741.4	31497.8	163280	4618.29	0.449542	115.993	85.0396	189.17	1.84657	1.21626	0.202967	1.12485	15.1484	1.65668	0.541545	1.21626	0.734156	2850.21	18.3192	2789.91	54.8534	2824.61	31.0793	2.11536				0.000141	6.2e-05	0.28069	2.4e-05	-9.37171	0.280682
TNL-1-1_31	37.0899	0.354967	165618	17079.2	14762	197990	9197.81	0.273702	70.9847	103.117	376.751	5.32062	1.11626	0.101738	0.833417	2.63528	1.39306	0.187948	1.11626	0.8013	1656.07	15.4388	1110.25	22.7294	1310.54	20.3035	32.9587				6.17e-05	6.6e-06	0.280733	1.8e-05	-35.393	0.280731
TNL-1-1_32	42.0606	0.266144	230748	33090.2	20874.4	166116	7209.75	0.292962	102.351	86.5169	295.318	3.05837	1.11511	0.143171	0.728632	6.45165	1.33206	0.326972	1.11511	0.837134	2265.91	12.5653	1823.69	35.3284	2039.33	23.1547	19.5164				0.000185	2.7e-05	0.280644	1.6e-05	-24.6932	0.280636	61.7163	366	9.52854	0.632	0.17	2.76032	0.0890909	2.23396	4.91967	0.113386	8.12098	9.03774	3.43539
TNL-1-1_33	40.4265	0.097982	549381	111070	11371.6	56580.5	11981.1	0.0600467	241.514	29.4683	490.757	2.1367	1.31741	0.201497	0.829039	12.9966	1.55656	0.468011	1.31741	0.846361	2838.36	13.5159	2474.83	53.9237	2679.41	28.9355	12.8076				0.000541	5.1e-05	0.280686	1.4e-05	-10.5681	0.280657
TNL-1-1_34	-51.9536	-0.198513	372528	59414.8	11618.4	69665.8	8833.41	0.100279	159.456	36.2835	361.825	2.29847	1.18909	0.158009	0.698943	9.47431	1.3793	0.435072	1.18909	0.8621	2434.46	11.8431	2328.54	46.3117	2385.06	25.0252	4.35078				1.004e-05	1.9e-07	0.280864	3.1e-05	-12.6767	0.280864	61.6031	505	10.4814	0.2686	0.0881818	3.97784	0.116364	2.01833	3.4349	0.0917885	4.29934	7.83804	3.97614
TNL-1-1_35	49.651	0.243735	269444	55924.8	43813.3	234609	5241.07	0.569172	132.718	122.189	214.679	1.89469	1.15645	0.206205	0.926924	14.9992	1.48208	0.52779	1.15645	0.780288	2875.95	15.0613	2732.13	51.3031	2815.19	27.8315	5.00078				1.159e-05	3.7e-07	0.280705	1.9e-05	-7.97878	0.280704	65.6797	415	19.6526	0.1738	0.0936364	3.20643	0.0763636	1.75957	4.03324	0.145782	6.55138	11.5171	5.5666
TNL-1-1_36	3.00488	0.0181962	214236	48477.3	39217.7	206695	4080.62	0.644053	108.541	107.651	167.146	1.85246	1.34329	0.220259	0.955084	16.3867	1.64822	0.539823	1.34329	0.814997	2982.59	15.3756	2782.71	60.4313	2899.63	31.0662	6.70154				3.46e-06	1.1e-07	0.280697	1.7e-05	-5.73006	0.280697
TNL-1-1_37	50.0626	0.408175	183221	24176	18066.1	167971	6890.07	0.309977	81.0519	87.4829	282.224	3.67575	1.12563	0.130648	0.856889	4.89851	1.41467	0.272053	1.12563	0.795682	2106.7	15.0374	1551.22	30.9634	1802	23.5822	26.3674
TNL-1-1_38	40.633	0.455235	127278	20231.8	27095	242832	4480.11	0.689187	62.769	126.472	183.51	3.40817	1.18196	0.156929	0.918478	6.34582	1.49687	0.293412	1.18196	0.789618	2422.84	15.5814	1658.56	34.477	2024.81	25.926	31.5448										57.4132	260	14.2928	0.389733	0.08	3.21573	0.107273	3.0965	7.09141	0.313161	6.55138	7.51812	2.49702
TNL-1-1_39	49.0242	0.515292	137624	20689.8	24261.8	214138	4695.09	0.57992	65.6343	111.527	192.315	3.31294	1.2451	0.148486	0.818364	6.17699	1.48996	0.301846	1.2451	0.835658	2328.56	14.0192	1700.46	37.1132	2001.2	25.7134	26.9739
TNL-1-1_40	56.847	0.189732	409305	76392.7	53736.2	331490	8567.48	0.491967	193.922	172.647	350.932	2.00987	1.21814	0.184016	0.823197	12.6181	1.47021	0.497545	1.21814	0.828547	2689.4	13.6052	2603.24	51.9691	2651.57	27.2939	3.20378				9.1e-06	3.2e-07	0.280957	1.9e-05	-3.39624	0.280957	69.077	316	10.8387	0.352867	0.153636	5.00947	0.138182	2.18221	3.90028	0.107987	5.32299	9.51762	4.66799
TNL-1-1_41	26.6171	0.0989936	382968	60572.6	6915.82	46940.3	9408.92	0.0634345	161.935	24.4475	385.398	2.43187	1.11937	0.157625	0.770133	8.93283	1.35871	0.411206	1.11937	0.823848	2430.34	13.0549	2220.43	41.916	2331.16	24.5161	8.63683				8.72e-06	1.2e-07	0.280993	1.8e-05	-8.18372	0.280993
TNL-1-1_42	12.1361	0.112712	172886	16823.7	782.256	12444	10113.2	0.0156456	68.4802	6.48109	414.245	5.6382	1.21802	0.0960966	0.933982	2.34895	1.53489	0.177362	1.21802	0.793555	1549.66	17.5427	1052.54	23.6133	1227.24	21.6306	32.0791				1.0232e-05	9.5e-08	0.280996	2.1e-05	-28.4379	0.280996
TNL-1-1_43	-14.1882	-0.123096	165654	25243.7	13679.5	142551	6207.92	0.291973	73.5437	74.2437	254.283	3.69013	1.27647	0.152269	0.970957	5.6869	1.60379	0.270993	1.27647	0.79591	2371.56	16.5588	1545.84	34.9941	1929.38	27.3275	34.8176										69.077	493	13.1017	0.5056	0.0990909	1.20822	0.04	0.940162	4.94183	0.302362	12.4886	13.5966	3.36382
TNL-1-1_44	42.2117	0.47019	132814	18111.4	16746.5	169971	5306.54	0.407271	60.2766	88.5248	217.361	3.91826	1.15154	0.135878	0.879451	4.77928	1.44896	0.255216	1.15154	0.794738	2175.31	15.316	1465.32	30.1164	1781.27	24.0465	32.6387
TNL-1-1_45	-0.128254	-0.000657523	282740	42316.6	13182.8	117375	9199.6	0.162228	121.594	61.1317	376.825	3.14659	1.16619	0.147304	0.865743	6.4518	1.45241	0.317804	1.16619	0.802931	2314.87	14.8523	1779	36.1582	2039.35	25.2212	23.149
TNL-1-1_46	25.2654	0.130155	248213	58297.5	49433	256881	4488.37	0.727717	127.958	133.789	183.848	1.75432	1.17234	0.231118	0.802903	18.1565	1.42092	0.570023	1.17234	0.825052	3059.8	12.8417	2907.91	54.6443	2998.06	26.9875	4.96409				3.61e-06	2.1e-07	0.280738	4.2e-05	-2.44332	0.280738
TNL-1-1_47	61.555	0.194296	457311	68841.3	4521.52	32735.9	12476.9	0.0333607	190.772	17.0496	511.067	2.62084	1.20139	0.149723	0.764729	7.87323	1.42413	0.381557	1.20139	0.843594	2342.76	13.0809	2083.55	42.6367	2216.62	25.3425	11.0644										66.4724	262	8.69479	0.279133	0.13	3.00197	0.0518182	1.69057	2.54848	0.178178	3.77387	7.91802	4.15905
TNL-1-1_48	8.2176	0.075275	159404	22900.3	20655.9	181986	5209.17	0.44421	72.9624	94.7822	213.373	3.19436	1.4037	0.143135	0.781879	6.17542	1.60677	0.313051	1.4037	0.873616	2265.48	13.4842	1755.7	43.0038	2000.98	27.701	22.5017
TNL-1-1_49	69.2771	0.416862	240385	36220.8	23342.3	162144	6715.83	0.306987	107.829	84.4479	275.087	2.68461	1.20258	0.148523	0.853808	7.62464	1.47485	0.372494	1.20258	0.81539	2328.99	14.6258	2041.12	41.9427	2187.77	26.1387	12.3602
TNL-1-1_50	14.1547	0.0599575	332975	55048.6	19782	139827	8613.39	0.206412	146.602	72.8247	352.813	2.51149	1.25983	0.163582	0.95849	8.97657	1.583	0.39817	1.25983	0.795853	2493.03	16.1454	2160.61	46.091	2335.62	28.5204	13.334
TNL-1-1_51	81.0276	0.399283	304236	39750.3	1994.15	13720.7	10964.5	0.0159112	124.377	7.14603	449.118	3.48458	1.11673	0.128764	0.789754	5.09272	1.36777	0.286979	1.11673	0.81646	2081.16	13.8992	1626.41	32.0256	1834.89	22.9559	21.8507				1.541e-05	6.3e-07	0.281217	4.5e-05	-8.35658	0.281216	63.9811	378	9.29032	0.3002	0.0845455	3.74549	0.0881818	1.94933	4.54294	0.118785	4.50407	7.27818	3.25249
TNL-1-1_52	41.1573	0.46423	128890	19014.4	26050	210281	3949.66	0.676955	62.5349	109.519	161.782	2.98069	1.45253	0.145619	0.842277	6.73299	1.67907	0.335493	1.45253	0.86508	2295.11	14.4799	1864.95	46.8742	2076.96	29.2628	18.7425
[truncated: 2 more columns]
